# Supplementary material for: Cucumber mosaic virus and its 2b protein alter emission of host volatile organic compounds but not aphid vector settling in tobacco
Source: Virol J. 2017 May 3;14:91. doi: 10.1186/s12985-017-0754-0 (PMC5415739; doi:10.1186/s12985-017-0754-0)
Supplement: Additional file 1: Table S1. — Supplementary Data, Aphid Choice. (XLSX 83 kb) [file 12985_2017_754_MOESM1_ESM.xlsx]

## Sheet: Fny-CMV vs Mock
Experiment performed under normal light condition
15 minutes							1 hour							24 hr
	No of aphids							No of aphids							No of aphids
Pot number	Fny-CMV	Mock					Pot number	Fny-CMV	Mock					Pot number	Fny-CMV	Mock
1	2	3					1	1	6					1	2	8
2	5	1					2	4	4					2	6	4
3	3	1					3	6	3					3	7	3
4	2	2					4	3	7					4	3	7
5	3	4					5	4	3					5	4	6
6	3	5					6	2	2					6	4	3
7	4	3					7	4	0					7	1	2
8	3	3					8	3	3					8	3	3
9	5	4					9	4	3					9	3	3
10	3	1					10	3	2					10	5	3
11	0	2					11	7	3					11	5	3
12	2	2					12	3	2					12	5	4
13	0	3					13	3	7					13	2	6
14	0	2					14	0	6					14	2	7
15	5	3					15	4	2					15	4	5
16	3	10					16	6	4					16	4	4
17	1	2					17	4	2					17	5	4
18	1	7					18	7	2					18	4	2
19	0	3					19	3	5					19	2	7
20	1	2					20	2	2					20	5	3
21	0	4					21	4	5					21	3	5
22	5	3					22	5	3					22	5	4
23	0	2					23	5	3					23	6	4
24	0	5					24	3	2					24	5	2
25	4	7					25	2	4					25	6	4
26	3	6					26	4	3					26	4	5
27	5	3					27	3	5					27	3	5
28	3	0					28	5	2					28	5	4
29	2	5					29	3	3					29	3	6
30	0	4					30	5	4					30	5	4
31	5	3					31	3	1					31	3	5
32	3	6					32	1	3					32	6	3
33	2	8					33	2	2					33	2	2
34	3	4					34	2	4					34	3	4
35	4	3					35	3	3					35	3	4
36	5	2					36	5	3					36	5	5
37	3	7					37	4	9					37	6	8
38	2	3					38	3	3					38	9	4
39	5	3					39	2	8					39	2	11
40	5	6					40	0	8					40	2	8
41	5	0					41	3	6					41	7	6
42	2	5					42	0	4					42	3	7
43	1	7					43	4	5					43	6	7
44	3	2					44	0	6					44	3	7
							45	0	5					45	4	6
	116	161					46	5	8					46	5	7
							47	3	6					47	3	6
							48	5	3					48	3	6
							49	3	5					49	3	5
							50	2	5					50	2	5
							51	2	4					51	4	8
							52	6	3					52	6	3
							53	3	8					53	4	8
							54	5	9					54	5	9
							55	3	5					55	6	5
															226	279
								181	228

## Sheet: Fny-CMV∆2b vs Mock
Experiment performed under normal light condition
15 minutes						1 hr
													24 hr
	No of aphids						No of aphids							No aphids
Pot number	Fny-CMV∆2b	Mock				Pot number	Fny-CMV∆2b	Mock					Pot number	Fny-CMV∆2b	Mock
1	2	4				1	5	2					1	7	3
2	5	2				2	4	4					2	5	4
3	4	3				3	5	3					3	4	4
4	2	5				4	0	7					4	0	10
5	4	3				5	3	3					5	4	5
6	5	2				6	7	1					6	7	3
7	6	1				7	0	2					7	1	1
8	3	4				8	2	3					8	0	2
9	0	3				9	3	2					9	1	6
10	6	3				10	0	2					10	3	2
11	6	3				11	6	1					11	2	2
12	2	6				12	1	4					12	5	5
13	3	3				13	3	2					13	5	3
14	5	3				14	2	5					14	2	6
15	2	6				15	5	2					15	5	5
16	5	6				16	3	6					16	2	6
17	1	3				17	6	1					17	2	4
18	2	1				18	3	3					18	7	3
19	1	3				19	3	4					19	4	6
20	2	8				20	5	2					20	6	3
21	2	2				21	2	4					21	5	5
22	3	7				22	1	1					22	5	5
23	3	4				23	1	7					23	2	8
24	2	3				24	4	3					24	5	5
25	0	1				25	5	5					25	6	4
26	4	5				26	7	2					26	7	3
27	6	4				27	3	7					27	3	7
28	4	3				28	5	2					28	6	4
29	3	5				29	4	4					29	3	7
30	0	2				30	5	3					30	6	3
31	3	3				31	4	6					31	4	6
32	2	0				32	2	5					32	6	3
33	4	5				33	3	3					33	3	3
34	2	1				34	5	2					34	5	3
35	4	3				35	6	1					35	6	4
36	3	6				36	3	4					36	3	4
37	7	3				37	4	3					37	6	3
38	2	5				38	6	3					38	7	3
39	0	2				39	6	3					39	6	3
40	1	5				40	2	6					40	3	6
						41	3	3					41	3	4
						42	5	4					42	5	4
	121	141				43	2	6					43	3	6
						44	5	5					44	8	5
						45	6	5					45	9	5
						46	6	2					46	7	2
						47	2	2					47	7	4
						48	5	6					48	4	6
						49	7	4					49	8	5
						50	4	10					50	4	10
						51	5	6					51	6	8
						52	6	3					52	6	3
						53	4	6					53	4	6
						54	4	5					54	4	7
						55	7	4					55	7	5
						56	4	9					56	5	9
						57	3	8					57	3	8
						58	5	6					58	5	7
						59	4	6					59	4	6
						SUM	231	233					SUM	271	282

## Sheet: Fny-CMV vs Fny-CMV∆2b
Experiment performed under normal light condition
15 minutes							1 hr							24 hr
	No of aphids							No of aphids							No of aphids
Pot number	Fny-CMV	Fny-CMV∆2b					Pot number	Fny-CMV	Fny-CMV∆2b					Pot number	Fny-CMV	Fny-CMV∆2b
1	1	3					1	1	5					1	2	7
2	2	5					2	1	8					2	2	7
3	0	4					3	5	1					3	2	6
4	5	2					4	3	1					4	4	3
5	6	3					5	1	6					5	3	7
6	4	4					6	0	1					6	1	1
7	0	2					7	0	4					7	1	3
8	4	5					8	4	1					8	1	3
9	7	2					9	3	1					9	4	4
10	6	4					10	3	4					10	1	0
11	5	3					11	4	1					11	6	0
12	5	4					12	5	2					12	3	3
13	6	3					13	4	3					13	2	5
14	4	6					14	4	3					14	3	4
15	3	6					15	4	2					15	3	3
16	3	7					16	6	3					16	6	4
17	2	3					17	4	3					17	6	3
18	2	1					18	4	4					18	3	4
19	1	1					19	5	3					19	6	2
20	8	0					20	3	4					20	6	3
21	6	1					21	3	6					21	3	7
22	3	5					22	1	5					22	4	6
23	4	5					23	4	6					23	4	6
24	0	3					24	2	5					24	5	4
25	3	2					25	3	4					25	5	4
26	0	4					26	5	4					26	5	5
27	4	7					27	6	3					27	6	4
28	2	3					28	4	5					28	4	5
29	4	4					29	5	2					29	5	2
30	2	1					30	4	5					30	4	5
31	5	3					31	7	3					31	7	3
32	1	3					32	5	4					32	5	4
							33	5	4					33	5	4
sum	108	109					34	5	4					34	5	4
							35	6	4					35	6	4
							36	4	4					36	4	4
							37	3	6					37	3	6
							38	5	7					38	6	8
							39	2	6					39	8	9
							40	6	2					40	6	4
							41	3	3					41	6	5
							42	8	0					42	8	5
							43	7	1					43	7	6
							44	3	6					44	4	10
							45	6	5					45	6	5
							46	3	2					46	5	7
							47	3	2					47	3	4
							48	0	4					48	6	4
							49	5	7					49	5	7
							50	3	5					50	3	5
							51	5	6					51	5	6
							52	2	1					52	2	5
							53	6	3					53	6	5
							54	3	5
														sum	231	244
							sum	206	199

## Sheet: Mock vs Mock
Experiment performed under normal light condition
15 minutes						1 hr						24hr
	No of aphids						No of aphids							No of aphids
Pot number	Mock	Mock				Pot number	Mock	Mock					Pot number	Mock	Mock
						1	4	0					1	5	3
1	4	1				2	2	2					2	3	3
2	1	3				3	1	2					3	1	5
3	1	7				4	2	2					4	3	4
4	1	4				5	5	3					5	6	1
5	6	3				6	0	1					6	4	2
6	4	4				7	9	1					7	2	3
7	6	1				8	2	4					8	6	3
8	3	2				9	6	1					9	5	4
9	4	3				10	3	2					10	7	3
10	2	4				11	4	3					11	4	4
11	2	3				12	4	2					12	7	1
12	1	3				13	6	4					13	6	2
13	2	1				14	0	6					14	7	3
14	2	2				15	4	0					15	3	6
15	3	3				16	5	5					16	3	7
16	1	1				17	4	2					17	7	2
17	5	8				18	3	4					18	5	5
18	4	8				19	3	5					19	5	5
19	5	5				20	8	2					20	4	4
20	11	2				21	3	4					21	7	3
21	2	2				22	4	3					22	4	6
22	4	0				23	1	3					23	2	3
23	1	2				24	3	7					24	2	7
24	1	5				25	2	4					25	3	5
25	4	1				26	6	3					26	6	3
26	3	1				27	5	4					27	5	4
27	2	4				28	6	1					28	6	3
28	5	6				29	3	4					29	3	4
29	3	2				30	4	6					30	4	6
30	8	4				31	2	4					31	2	5
31	4	0				32	2	3					32	2	7
32	3	6				33	1	3					33	6	3
33	4	4				34	2	5					34	5	5
34	2	0				35	2	2					35	6	2
35	3	7				36	3	3					36	4	3
						37	2	3					37	5	6
sum	117	112				38	5	10					38	6	9
						39	4	11					39	6	9
						40	5	7					40	6	7
						41	10	4					41	3	12
						42	8	3					42	9	3
						43	4	1					43	5	4
						44	4	3					44	3	7
						45	1	8					45	1	12
						46	4	2					46	3	5
						47	3	3					47	3	5
						48	3	7					48	8	6
						49	7	6					49	7	6
						50	8	4					50	8	5
						51	8	6					51	9	6
						52	5	2					52	6	5
						53	5	6					53	5	6
						54	5	4					54	4	7
						55	8	4					55	8	6
						56	5	9					56	5	9
						sum	228	213					sum	270	274

## Sheet: DARK Fny-CMV vs Mock
	Experiment performed in the DARK							Experiment performed in the DARK								Experiment performed in the DARK
	15 minutes							1 hr
	Fny-CMV vs Mock							Fny-CMV vs Mock								24 hr
		No of aphids							No of aphids							Fny-CMV vs Mock
	Pot number	Fny-CMV	Mock					Pot number	Fny-CMV	Mock							No of aphids
	1	1	0					1	1	3						Pot number	Fny-CMV	Mock
	2	0	1					2	3	3						1	1	0
	3	0	1					3	4	0						2	3	1
	4	1	0					4	3	2						3	2	1
	5	0	0					5	8	0						4	2	2
	6	2	3					6	0	3						5	5	0
	7	0	0					7	0	3						6	2	5
	8	1	1					8	2	1						7	1	2
	9	1	0					9	2	0						8	6	1
	10	1	1					10	1	1						9	2	8
	11	0	1					11	0	2						10	6	2
	12	0	0					12	1	0						11	1	3
	13	2	1					13	0	0						12	0	0
	14	1	0					14	1	0						13	3	1
	15	2	0					15	2	0						14	0	2
	16	0	0					16	0	3						15	0	2
	17	0	1					17	2	1						16	2	5
	18	0	2					18	0	1						17	2	1
	19	0	1					19	1	1						18	1	2
	20	0	1					20	0	0						19	1	1
	21	1	0					21	1	0						20	0	0
	22	0	2					22	0	1						21	1	2
	23	0	1					23	1	0						22	0	0
	24	1	1					24	0	2						23	4	0
	25	1	2					25	0	1						24	0	2
	26	2	0					26	3	0						25	0	6
	27	2	3					27	2	0						26	1	2
	28	0	1					28	4	0						27	3	0
	29	2	2					29	1	2						28	1	2
	30	1	0					30	1	0						29	3	0
	31	1	1					31	3	2						30	0	1
	32	0	3					32	0	1						31	1	3
	33	0	2					33	0	3						32	0	2
	34	1	2					34	0	3						33	0	0
	35	1	1					35	0	0						34	1	1
	36	1	0					36	0	4						35	0	3
	37	0	2					37	0	3						36	1	1
	38	3	2					38	0	2						37	0	5
	39	2	0					39	0	1						38	0	2
	40	1	1					40	0	2						39	0	1
	41	2	0					41	1	2						40	4	3
	42	1	0					42	1	1						41	2	3
	43	2	0					43	2	1						42	2	2
	44	0	2					44	2	2						43	1	2
	45	1	0					45	2	3						44	2	3
	46	0	1					46	2	2						45	3	2
	47	2	3					47	1	1						46	3	7
	48	1	2					48	2	0						47	4	1
	49	0	1					49	0	2						48	0	1
	50	0	0					50	2	0						49	2	2
	51	0	1					51	1	2						50	3	3
	52	0	1					52	1	1						51	1	2
	53	2	0					53	1	2						52	2	1
	54	1	2					54	3	2						53	2	2
	55	1	1					55	2	1						54	3	2
	56	1	1					56	0	2						55	3	1
	57	0	1					57	0	4						56	0	4
	58	2	1					58	1	3						57	1	1
	59	1	0					59	0	1						58	4	3
	60	0	3					60	1	1						59	1	1
	61	2	1					61	1	1						60	1	2
	62	1	3					62	0	2						61	2	1
	63	0	1					63	2	1						62	2	4
	64	1	2					64	2	1						63	2	2
	65	0	2					65	1	2						64	2	3
	66	1	0					66	3	4						65	2	3
	67	2	2					67	2	3						66	3	5
	68	0	1					68	1	1						67	3	4
	69	1	3					69	2	1						68	4	1
	70	1	0					70	1	0						69	3	2
	71	1	1					71	3	1						70	2	2
	72	1	2					72	2	3						71	3	3
	73	0	1					73	0	2						72	2	4
	74	0	2					74	1	2						73	3	3
	75	2	0					75	2	3						74	3	2
	76	1	1					76	1	2						75	2	4
								77	1	3						76	1	3
	sum	63	82					78	2	3						77	2	3
								79	2	1						78	2	3
								80	2	2						79	2	3
								81	1	2						80	2	2
								82	0	2						81	3	2
								83	2	1						82	1	5
								84	2	1						83	2	2
																84	2	1
								sum	108	128
																sum	155	187

## Sheet: DARK Fny-CMV∆2b vs Mock
Experiment performed in the DARK
							1 hr						24 hr
15 minutes
								No of aphids						No of aphids
	No of aphids						Pot number	Fny-CMV∆2b	Mock				Pot number	Fny-CMV∆2b	Mock
Pot number	Fny-CMV∆2b	Mock					1	2	1				1	3	0
1	0	2					2	1	1				2	2	0
2	0	0					3	3	1				3	3	1
3	1	1					4	1	0				4	2	1
4	0	0					5	4	0				5	1	1
5	0	1					6	0	6				6	0	6
6	1	0					7	2	4				7	3	6
7	0	0					8	4	2				8	4	4
8	1	0					9	0	1				9	3	2
9	1	1					10	3	2				10	7	3
10	0	0					11	2	1				11	2	2
11	1	2					12	1	2				12	1	0
12	0	1					13	2	0				13	4	2
13	1	1					14	1	2				14	2	2
14	1	3					15	2	2				15	3	2
15	0	1					16	0	1				16	0	3
16	1	0					17	4	1				17	1	1
17	0	1					18	1	2				18	1	2
18	1	2					19	1	0				19	1	2
19	2	1					20	0	1				20	1	1
20	2	0					21	1	2				21	0	2
21	2	2					22	1	2				22	5	1
22	1	3					23	0	2				23	0	5
23	4	1					24	0	2				24	1	0
24	1	3					25	1	0				25	2	2
25	2	2					26	1	0				26	1	1
26	1	0					27	0	2				27	1	1
27	2	3					28	1	1				28	1	1
28	2	3					29	4	1				29	2	1
29	2	0					30	0	1				30	2	0
30	2	4					31	1	1				31	0	1
31	1	1					32	1	2				32	0	2
32	0	0					33	2	1				33	0	2
33	2	2					34	0	0				34	3	1
34	0	1					35	0	1				35	0	2
35	1	0					36	2	1				36	1	0
36	3	0					37	0	0				37	1	1
37	0	0					38	0	1				38	2	2
38	1	4					39	1	1				39	2	1
39	1	7					40	1	1				40	3	1
40	2	2					41	1	4				41	1	6
41	0	3					42	4	1				42	4	0
42	1	0					43	0	0				43	1	0
43	1	0					44	0	1				44	1	1
44	2	2					45	1	0				45	2	1
45	2	1					46	2	3				46	4	1
46	1	0					47	2	2				47	1	4
47	0	0					48	1	0				48	5	1
48	2	3					49	1	4				49	1	3
49	1	0					50	2	2				50	3	2
50	1	0					51	1	3				51	2	6
51	2	0					52	4	1				52	4	3
52	0	2					53	1	3				53	1	4
53	1	1					54	2	2				54	2	2
54	3	2					55	1	0				55	1	1
55	1	1					56	2	3				56	2	3
56	1	0					57	2	3				57	5	3
57	2	1					58	2	0				58	5	2
58	1	1					59	2	4				59	2	4
59	0	0					60	1	1				60	1	1
60	2	2					61	0	1				61	2	1
61	2	0					62	2	4				62	3	2
62	0	1					63	0	0				63	2	1
63	1	2					64	0	1				64	0	2
64	1	1					65	3	1				65	3	7
65	3	0					66	0	2				66	0	2
66	2	0					67	3	4				67	1	4
67	1	1					68	1	7				68	1	3
68	1	3					69	3	3				69	2	3
69	0	2					70	0	3				70	0	1
70	0	0					71	2	2				71	2	3
71	1	2					72	1	2				72	3	2
72	1	1					73	3	5				73	3	5
73	2	0					74	2	1				74	4	2
74	1	1					75	1	2				75	2	4
75	0	1					76	1	2				76	3	2
76	1	2					77	2	2				77	3	2
77	0	0					78	3	1				78	4	2
78	1	1					79	1	3				79	2	3
79	0	1					80	1	3				80	1	3
80	1	2					81	2	3				81	2	4
81	2	0					82	2	2				82	3	3
82	1	0					83	2	1				83	3	5
83	0	1
							sum	118	144				sum	168	182
sum	89	96

## Sheet: DARK Fny-CMV vs Fny-CMV∆2b
Experiment performed in the dark
15 minutes					1 hr						24 hr
	No of aphids					No of aphids						No of aphids
Pot number	Fny-CMV	Fny-CMV∆2b			Pot number	Fny-CMV	Fny-CMV∆2b				Pot number	Fny-CMV	Fny-CMV∆2b
1	1	0			1	1	5				1	1	2
2	0	0			2	2	2				2	2	2
3	1	0			3	4	3				3	1	0
4	1	2			4	1	1				4	3	3
5	0	0			5	4	2				5	3	1
6	0	1			6	0	0				6	1	2
7	0	0			7	2	3				7	2	1
8	0	1			8	1	0				8	1	1
9	2	1			9	0	2				9	2	3
10	0	2			10	2	0				10	7	1
11	0	2			11	2	2				11	0	2
12	0	1			12	0	0				12	1	3
13	1	1			13	3	2				13	2	0
14	2	2			14	2	1				14	3	1
15	3	0			15	1	0				15	2	5
16	0	1			16	3	2				16	1	1
17	0	1			17	2	1				17	2	3
18	2	1			18	0	1				18	1	4
19	2	1			19	2	3				19	4	4
20	0	2			20	1	0				20	1	0
21	0	0			21	1	0				21	1	0
22	0	0			22	1	0				22	1	0
23	0	0			23	0	2				23	1	1
24	0	0			24	0	2				24	1	2
25	0	0			25	1	1				25	2	1
26	0	0			26	3	1				26	2	1
27	0	1			27	1	1				27	0	1
28	0	0			28	0	1				28	0	0
29	1	0			29	0	2				29	0	2
30	0	0			30	1	2				30	1	2
31	2	1			31	2	0				31	2	3
32	0	1			32	0	3				32	0	0
33	1	2			33	1	1				33	2	1
34	0	2			34	0	0				34	1	1
35	0	1			35	0	2				35	3	0
36	3	0			36	0	0				36	1	1
37	2	1			37	0	0				37	0	0
38	1	1			38	0	1				38	2	2
39	1	0			39	0	1				39	4	0
40	2	2			40	1	0				40	4	0
41	0	1			41	2	1				41	2	2
42	1	1			42	1	3				42	3	4
43	1	0			43	5	1				43	6	3
44	0	2			44	1	0				44	1	3
45	1	2			45	1	1				45	8	4
46	2	2			46	2	2				46	4	4
47	1	0			47	0	1				47	2	4
48	2	1			48	1	1				48	1	1
49	0	1			49	3	2				49	3	4
50	0	0			50	1	5				50	2	4
51	1	0			51	2	2				51	4	2
52	0	0			52	2	3				52	3	6
53	1	0			53	5	2				53	4	2
54	0	2			54	1	2				54	3	5
55	0	0			55	3	1				55	3	3
56	1	2			56	2	3				56	2	4
57	0	0			57	0	2				57	3	4
58	1	1			58	2	1				58	2	2
59	3	0			59	2	2				59	3	2
60	0	0			60	1	5				60	4	5
61	1	2			61	0	1				61	0	4
62	0	1			62	1	0				62	1	3
63	0	1			63	0	0				63	0	0
64	2	1			64	1	0				64	3	1
65	1	1			65	0	0				65	1	0
66	0	2			66	1	0				66	1	0
67	1	3			67	2	0				67	2	1
68	0	2			68	0	1				68	1	1
69	0	1			69	1	1				69	2	2
70	1	1			70	1	0				70	1	2
71	0	0			71	3	2				71	3	2
72	2	0			72	0	2				72	1	2
73	1	0			73	5	3				73	5	2
74	0	1			74	1	3				74	1	3
75	1	0			75	1	1				75	1	1
76	0	0			76	2	4				76	2	4
77	0	1			77	1	2				77	2	2
78	1	0			78	3	1				78	4	1
79	2	1			79	1	2				79	1	2
80	1	0			80	0	1				80	2	1
					81	1	1				81	1	2
sum	57	64			82	2	1				82	2	2
					83	0	2				83	3	2
					84	2	0				84	2	1
					85	2	3				85	2	3
					86	2	1				86	2	3
					sum	115	122				SUM	177	172

## Sheet: DARK Mock vs Mock
Experiment performed in the dark
15 minutes						1 hr						24 hr
	No of aphids						No of aphids						No of aphids
Pot number	Mock 1	Mock 2				Pot number	Mock 1	Mock 2				Pot number	Mock 1	Mock 2
1	0	0				1	1	0				1	3	3
2	0	0				2	3	2				2	2	1
3	1	2				3	2	2				3	3	2
4	1	0				4	0	1				4	4	1
5	1	3				5	5	3				5	5	1
6	0	0				6	0	1				6	1	3
7	1	0				7	0	1				7	0	2
8	1	0				8	3	3				8	5	3
9	0	0				9	1	5				9	4	5
10	2	0				10	4	1				10	4	3
11	1	1				11	4	1				11	3	1
12	2	0				12	0	1				12	0	4
13	1	2				13	3	1				13	3	3
14	1	1				14	0	5				14	0	2
15	1	3				15	0	0				15	2	4
16	0	0				16	3	0				16	4	2
17	1	3				17	0	1				17	1	1
18	1	0				18	0	1				18	0	1
19	1	0				19	0	2				19	0	0
20	1	1				20	3	0				20	5	0
21	2	1				21	3	1				21	0	1
22	2	2				22	0	0				22	0	1
23	0	1				23	0	1				23	2	0
24	0	0				24	0	1				24	0	1
25	2	4				25	4	0				25	2	0
26	0	0				26	0	0				26	1	0
27	1	0				27	1	0				27	1	1
28	0	0				28	1	0				28	2	2
29	0	3				29	1	1				29	1	1
30	0	1				30	2	0				30	1	0
31	1	0				31	1	2				31	2	2
32	1	1				32	2	0				32	1	1
33	0	3				33	1	2				33	2	3
34	1	2				34	0	2				34	3	1
35	1	1				35	1	0				35	1	1
36	2	2				36	4	2				36	1	1
37	3	0				37	0	2				37	2	4
38	0	2				38	1	0				38	2	1
39	1	2				39	1	0				39	0	1
40	1	0				40	0	1				40	2	4
41	3	2				41	1	2				41	3	1
42	0	1				42	2	4				42	2	4
43	0	0				43	2	2				43	3	5
44	1	0				44	1	0				44	1	1
45	2	1				45	2	5				45	2	5
46	1	3				46	0	3				46	1	4
47	0	1				47	2	1				47	2	4
48	1	1				48	2	1				48	4	2
49	3	0				49	1	1				49	2	2
50	1	2				50	2	0				50	4	1
51	2	2				51	2	2				51	2	4
52	1	0				52	2	0				52	2	3
53	2	1				53	2	3				53	5	3
54	2	3				54	1	0				54	1	3
55	0	1				55	3	5				55	2	6
56	0	2				56	1	4				56	1	4
57	1	1				57	2	3				57	2	4
58	2	1				58	2	1				58	3	2
59	1	0				59	1	0				59	4	1
60	2	2				60	2	0				60	6	2
61	0	1				61	1	1				61	1	2
62	1	1				62	2	1				62	2	1
63	0	1				63	4	2				63	5	2
64	1	2				64	0	2				64	2	1
65	2	0				65	0	0				65	4	8
66	0	3				66	0	1				66	2	1
67	2	1				67	1	0				67	0	1
68	1	1				68	0	1				68	2	1
69	3	0				69	1	0				69	2	2
70	2	0				70	0	0				70	2	5
71	0	2				71	2	5				71	2	1
72	4	1				72	0	1				72	1	3
						73	2	1				73	3	2
sum	76	78				74	1	1				74	1	2
						75	1	3				75	2	3
						76	1	4				76	3	4
						77	3	0				77	3	3
						78	2	3				78	2	3
						79	2	2				79	3	4
						80	2	1				80	1	2
						81	3	1				81	3	4
						82	2	2				82	2	2
						83	1	2				83	2	2
						84	4	2				84	5	2
						sum	123	119				sum	182	190
